# Supplementary material for: Changing Ecotypes of Dengue Virus 2 Serotype in Nigeria and the Emergence of Cosmopolitan and Asian I Lineages, 1966–2019
Source: Vaccines (Basel). 2023 Feb 25;11(3):547. doi: 10.3390/vaccines11030547 (PMC10052944; doi:10.3390/vaccines11030547)
Supplement: Supplementary file 1 [file vaccines-11-00547-s001.zip]

Archive with 1 entries (1 files):
- vaccines-2136057-supplementary.pdf
